# Supplementary material for: Macrophage C/EBPδ Drives Gemcitabine, but Not 5-FU or Paclitaxel, Resistance of Pancreatic Cancer Cells in a Deoxycytidine-Dependent Manner
Source: Biomedicines. 2022 Jan 20;10(2):219. doi: 10.3390/biomedicines10020219 (PMC8869168; doi:10.3390/biomedicines10020219)
Supplement: Supplementary file 1 [file biomedicines-10-00219-s001.zip]

Archive with 2 entries (2 files):
- biomedicines-1540438-supplementary proof done.pdf
- Supplementary table S1-R1 proof done.xlsx
