# Supplementary material for: Macrophage C/EBPδ Drives Gemcitabine, but Not 5-FU or Paclitaxel, Resistance of Pancreatic Cancer Cells in a Deoxycytidine-Dependent Manner
Source: Biomedicines. 2022 Jan 20;10(2):219. doi: 10.3390/biomedicines10020219 (PMC8869168; doi:10.3390/biomedicines10020219)
Supplement: Supplementary file 1 [file biomedicines-10-00219-s001.zip › Supplementary table S1-R1 proof done.xlsx]

## Sheet: Blad1
	Suplementary Table S1. Primers for LC validation.
		Gene	Direction	Sequence
		CTPS	forward	5′-CTGTCCAGGTTGTCCCTCAC-3′
		CTPS	reverse	5′-TCAATGTCTCCCACTGTGCC-3′
		DPYS	forward	5′-AACGAATCAAGCAGCGAGAC-3′
		DPYS	reverse	5′-TGGTTCCAGCAGTGTCATCT-3′
		ENTPD5	forward	5′-TCTTGTCTTCCATGTGCCCC-3′
		ENTPD5	reverse	5′-AAGTCAGGGAAGAAGGCTGC-3′
		NME6	forward	5′-ATTCGTGGAAGTTTGGGCCT-3′
		NME6	reverse	5′-ATAATGCGCCTCTTGGCCTT-3′
		POLR1B	forward	5′-GCGTGATCGCCAACTTCATC-3′
		POLR1B	reverse	5′-CTAGAGGGCTCTGAGGGGTT-3′
		POLR3D	forward	5'-CCTCTGGCTCATTCAGGGTG-3'
		POLR3D	reverse	5'-CTTCCTCATCTCGTGGCTCC-3'
		RRM2	forward	5'-TGATGCCGGGCCTTACATTT-3'
		RRM2	reverse	5'-CCTGCTCTATCCTAACGGCG-3'
		TWISTNB	forward	5'-CTATTCGTGCTTGGTGGCTG-3'
		TWISTNB	reverse	5'-GGACACCTAAAAGGCTCTCGG-3'
		UMPS	forward	5′-TCCCGAGTAAGCATGAAACC-3′
		UMPS	reverse	5′-GTACTGCTGGCCAAGGTGAT-3′
		TBP	forward	5'-GGAGAATCATGGACCAGAACA-3'
		TBP	reverse	5'-GATGGGAATTCCAGGAGTCA-3'
		B2M	forward	5'-TGGTCTTTCTGGTGCTTGTCT-3'
		B2M	reverse	5'-ATTTTTTTCCCGTTCTTCAGC-3'
		UBC	forward	5'-AGTCGCCCGAGGTCACAGC-3'
		UBC	reverse	5'-TGCATCGTCTCTCTCACGGA-3'
